# Supplementary material for: A Comprehensive Analysis of the Importance of Translation Initiation Factors for Haloferax volcanii Applying Deletion and Conditional Depletion Mutants
Source: PLoS One. 2013 Nov 14;8(11):e77188. doi: 10.1371/journal.pone.0077188 (PMC3828320; doi:10.1371/journal.pone.0077188)
Supplement: Table S2 — Growth of all single and double gene deletion mutants of dispensable and redundantly encoded genes for translation initiation factors of H. volcanii. (XLS) [file pone.0077188.s007.xls]

## Sheet: growth of all deletion mutants
Table S2.Growth of all single and double gene deletion mutants of dispensable and redundantly encoded genes for translation initiation factors of H. volcanii.
condition	mutant	encoding factor	group	lag-phase	doubling time [hours] (% of wild type)		growth yield [% wild type] (s.d. [%])
2.1 M complex	H26Ddhfr		wildtype	-	5.80484	1	1	0.0242736
	H26ΔdhfrΔ0699	aIF2α	dispensable	equal	11.2896	1.94486	0.855185	0.0115594
	H26ΔdhfrΔ1333	eIF4A homolog		equal	5.67754	0.978071	0.909678	0.0214874
	H26ΔdhfrΔ1934	aIF2Bα		equal	6.10094	1.05101	0.959147	0.0272774
	H26ΔdhfrΔ2706	aIF2Bδ		equal	5.88742	1.01423	0.947765	0.0314695
	H26ΔdhfrΔ1934Δ2706	aIF2Bα/δ		equal	5.16256	1.10825	0.986821	0.00328645
	H26ΔdhfrΔB0284	aIF1		equal	6.06609	1.04501	1.05866	0.0244768
	H26ΔdhfrΔ0136	aIF1A	redundantly encoded but essential	equal	6.55105	1.12855	0.93597	0.0270572
	H26ΔdhfrΔA0637	aIF1A-2		equal	6.05297	1.04275	0.941979	0.0394611
	H26ΔdhfrΔ1678	aIF2β		equal	5.67859	0.978253	0.932695	0.0457717
	H26ΔdhfrΔ2242	aIF2β-2		equal	5.40323	0.930815	0.900871	0.0314978
CAS	H26Ddhfr		wildtype	-	8.6059	1	1	0.011077
	H26ΔdhfrΔ0699	aIF2α	dispensable	elongated	10.4475	1.21399	0.875847	0.0459171
	H26ΔdhfrΔ1333	eIF4A homolog		elongated	6.32637	0.735121	0.916489	0.0349098
	H26ΔdhfrΔ1934	aIF2Bα		equal	8.38931	0.974833	0.972716	0.0294443
	H26ΔdhfrΔ2706	aIF2Bδ		equal	8.47597	0.984903	0.93411	0.0509978
	H26ΔdhfrΔ1934Δ2706	aIF2Bα/δ		equal	6.16865	0.919296	0.99791	0.0161467
	H26ΔdhfrΔB0284	aIF1		equal	6.6447	0.772111	1.04505	0.017247
	H26ΔdhfrΔ0136	aIF1A	redundantly encoded but essential	equal	9.44479	1.09748	0.861826	0.0382946
	H26ΔdhfrΔA0637	aIF1A-2		equal	8.43384	0.980007	0.870257	0.0119237
	H26ΔdhfrΔ1678	aIF2β		elongated	5.83663	0.678213	0.950547	0.057067
	H26ΔdhfrΔ2242	aIF2β-2		equal	8.13426	0.945196	0.873905	0.050318
glucose	H26Ddhfr		wildtype	-	12.9317	1	1	0.0264846
	H26ΔdhfrΔ0699	aIF2α	dispensable	elongated	22.7477	1.75906	0.763661	0.0152703
	H26ΔdhfrΔ1333	eIF4A homolog		equal	13.1496	1.01685	1.14543	0.00683782
	H26ΔdhfrΔ1934	aIF2Bα		equal	12.8097	0.990565	1.00435	0.0191119
	H26ΔdhfrΔ2706	aIF2Bδ		equal	13.0248	1.0072	0.99237	0.0310792
	H26ΔdhfrΔ1934Δ2706	aIF2Bα/δ		equal	10.2225	1.1598	0.962353	0.00712373
	H26ΔdhfrΔB0284	aIF1		equal	12.0798	0.934123	1.07959	0.0529118
	H26ΔdhfrΔ0136	aIF1A	redundantly encoded but essential	equal	12.8725	0.995423	0.96636	0.0286763
	H26ΔdhfrΔA0637	aIF1A-2		equal	12.7125	0.98305	0.980062	0.0301981
	H26ΔdhfrΔ1678	aIF2β		equal	11.5569	0.893685	1.14826	0.0568363
	H26ΔdhfrΔ2242	aIF2β-2		equal	12.8402	0.992928	1.03134	0.0357908
pyruvate	H26Ddhfr		wildtype	-	10.6316	1	1	0.0353786
	H26ΔdhfrΔ0699	aIF2α	dispensable	elongated	12.779	1.20198	0.944242	0.0487334
	H26ΔdhfrΔ1333	eIF4A homolog		equal	9.93585	0.93456	0.950337	0.0577139
	H26ΔdhfrΔ1934	aIF2Bα		equal	11.0448	1.03887	1.01901	0.065583
	H26ΔdhfrΔ2706	aIF2Bδ		equal	10.3477	0.973297	0.972258	0.0301657
	H26ΔdhfrΔ1934Δ2706	aIF2Bα/δ		equal	8.64967	1.02903	1.05964	0.016752
	H26ΔdhfrΔB0284	aIF1		equal	9.96291	0.937105	1.01974	0.0135631
	H26ΔdhfrΔ0136	aIF1A	redundantly encoded but essential	equal	9.9519	0.936069	0.992541	0.0826311
	H26ΔdhfrΔA0637	aIF1A-2		equal	10.3913	0.977396	0.969529	0.0122002
	H26ΔdhfrΔ1678	aIF2β		equal	9.20586	0.865897	0.890122	0.107532
	H26ΔdhfrΔ2242	aIF2β-2		equal	10.103	0.95028	0.861652	0.10357
sucrose	H26Ddhfr		wildtype	-	10.1708	1	1	0.0353786
	H26ΔdhfrΔ0699	aIF2α	dispensable	elongated	15.326	1.50687	0.944242	0.0487334
	H26ΔdhfrΔ1333	eIF4A homolog		equal	11.5918	1.13972	0.950337	0.0577139
	H26ΔdhfrΔ1934	aIF2Bα		equal	10.6294	1.04509	1.01901	0.065583
	H26ΔdhfrΔ2706	aIF2Bδ		equal	10.7348	1.05546	1.04311	0.119323
	H26ΔdhfrΔ1934Δ2706	aIF2Bα/δ		equal	8.00317	1.05809	1.00232	0.017177
	H26ΔdhfrΔB0284	aIF1		equal	10.1748	1.0004	1.01974	0.0135631
	H26ΔdhfrΔ0136	aIF1A	redundantly encoded but essential	equal	12.6233	1.24113	0.992541	0.0826311
	H26ΔdhfrΔA0637	aIF1A-2		equal	10.5407	1.03637	0.969529	0.0122002
	H26ΔdhfrΔ1678	aIF2β		equal	12.2917	1.20854	0.890122	0.107532
	H26ΔdhfrΔ2242	aIF2β-2		equal	11.2265	1.1038	0.861652	0.10357
acetate1	H26Ddhfr		wildtype	-	20.3556	1	1	0.0454721
	H26ΔdhfrΔ0699	aIF2α	dispensable	n.a.	n.a.	n.a.	0.16922	0.178145
	H26ΔdhfrΔ1333	eIF4A homolog		equal	17.6936	0.869223	0.71093	0.142309
	H26ΔdhfrΔ1934	aIF2Bα		equal	19.6782	0.966722	0.916922	0.028964
	H26ΔdhfrΔ2706	aIF2Bδ		equal	18.2458	0.896352	0.98377	0.056454
	H26ΔdhfrΔ1934Δ2706	aIF2Bα/δ		equal	21.1374	1.02072	0.870331	0.0463478
	H26ΔdhfrΔB0284	aIF1		equal	18.9703	0.931945	0.868573	0.084319
	H26ΔdhfrΔ0136	aIF1A	redundantly encoded but essential	equal	26.7924	1.31622	0.785495	0.0692701
	H26ΔdhfrΔA0637	aIF1A-2		equal	20.5734	1.0107	0.927137	0.0165544
	H26ΔdhfrΔ1678	aIF2β		elongated	19.5767	0.961733	0.86358	0.0433416
	H26ΔdhfrΔ2242	aIF2β-2		elongated	23.3982	1.14947	0.829985	0.0504703
0.7 M NaCl	H26Ddhfr		wildtype	-	12.7036	1	1	0.00375218
	H26ΔdhfrΔ0699	aIF2α	dispensable	elongated	17.1182	1.3475	0.442325	0.0755378
	H26ΔdhfrΔ1333	eIF4A homolog		equal	13.9101	1.09497	0.95439	0.0198447
	H26ΔdhfrΔ1934	aIF2Bα		equal	14.6752	1.1552	0.837145	0.0239046
	H26ΔdhfrΔ2706	aIF2Bδ		equal	14.2268	1.1199	0.655212	0.116169
	H26ΔdhfrΔ1934Δ2706	aIF2Bα/δ		equal	12.5243	1.07646	0.823194	0.0876562
	H26ΔdhfrΔB0284	aIF1		equal	12.3699	0.973735	0.948452	0.233033
	H26ΔdhfrΔ0136	aIF1A	redundantly encoded but essential	elongated	17.0065	1.33871	0.300821	0.107506
	H26ΔdhfrΔA0637	aIF1A-2		equal	13.2701	1.0446	0.753759	0.0478832
	H26ΔdhfrΔ1678	aIF2β		equal	14.5102	1.14221	1.04232	0.0154278
	H26ΔdhfrΔ2242	aIF2β-2		equal	16.5392	1.30193	0.979027	0.0560283
4M NaCl	H26Ddhfr		wildtype	-	12.235	1	1	0.0194873
	H26ΔdhfrΔ0699	aIF2α	dispensable	elongated	52.5129	4.29202	0.253918	0.0704949
	H26ΔdhfrΔ1333	eIF4A homolog		elongated	14.0093	1.14502	0.882168	0.0222923
	H26ΔdhfrΔ1934	aIF2Bα		equal	12.9562	1.05895	0.964353	0.0244482
	H26ΔdhfrΔ2706	aIF2Bδ		equal	15.3174	1.25194	0.96332	0.0435866
	H26ΔdhfrΔ1934Δ2706	aIF2Bα/δ		equal	10.7699	0.957473	0.9759	0.0258303
	H26ΔdhfrΔB0284	aIF1		equal	15.1216	1.23593	0.971758	0.00957717
	H26ΔdhfrΔ0136	aIF1A	redundantly encoded but essential	equal	12.3815	1.01197	0.908042	0.0368774
	H26ΔdhfrΔA0637	aIF1A-2		equal	13.1064	1.07122	0.93571	0.0206816
	H26ΔdhfrΔ1678	aIF2β		elongated	13.8506	1.13204	0.860111	0.0525556
	H26ΔdhfrΔ2242	aIF2β-2		equal	13.3951	1.09482	0.850052	0.0400378
30°C complex	H26Ddhfr		wildtype	-	9.10053	1	1	0.00458967
	H26ΔdhfrΔ0699	aIF2α	dispensable	elongated	13.9155	1.52909	0.918436	0.0125724
	H26ΔdhfrΔ1333	eIF4A homolog		equal	9.39698	1.03257	0.937078	0.0094687
	H26ΔdhfrΔ1934	aIF2Bα		equal	9.30387	1.02234	0.972396	0.0085188
	H26ΔdhfrΔ2706	aIF2Bδ		equal	9.37923	1.03062	0.941825	0.0194812
	H26ΔdhfrΔ1934Δ2706	aIF2Bα/δ		n.d.	n.d.	n.d.	n.d.	n.d.
	H26ΔdhfrΔB0284	aIF1		equal	9.00852	0.98989	0.969679	0.00779306
	H26ΔdhfrΔ0136	aIF1A	redundantly encoded but essential	elongated	15.0589	1.65473	0.861666	0
	H26ΔdhfrΔA0637	aIF1A-2		equal	10.2148	1.12243	0.9254	0.00599094
	H26ΔdhfrΔ1678	aIF2β		equal	12.0466	1.32372	0.887647	0.0205953
	H26ΔdhfrΔ2242	aIF2β-2		equal	9.94096	1.09235	0.85642	0.0117568
50°C complex	H26Ddhfr		wildtype	-	2.98001	1	1	0.00574019
	H26ΔdhfrΔ0699	aIF2α	dispensable	equal	3.2629	1.09493	0.925358	0.0248611
	H26ΔdhfrΔ1333	eIF4A homolog		equal	3.15665	1.05927	0.909968	0.0218479
	H26ΔdhfrΔ1934	aIF2Bα		equal	3.14775	1.05629	0.942797	0.0179696
	H26ΔdhfrΔ2706	aIF2Bδ		equal	3.19891	1.07346	0.906632	0.0255074
	H26ΔdhfrΔ1934Δ2706	aIF2Bα/δ		n.d.	n.d.	n.d.	n.d.	n.d.
	H26ΔdhfrΔB0284	aIF1		equal	3.22642	1.08269	0.902801	0.0153885
	H26ΔdhfrΔ0136	aIF1A	redundantly encoded but essential	elongated	4.0185	1.34849	0.937843	0.0155531
	H26ΔdhfrΔA0637	aIF1A-2		equal	3.24686	1.08955	0.90607	0.0125905
	H26ΔdhfrΔ1678	aIF2β		equal	3.95976	1.32877	0.902437	0.0254288
	H26ΔdhfrΔ2242	aIF2β-2		equal	3.28957	1.10388	0.897648	0.0245681
30°C glucose	H26Ddhfr		wildtype	-	33.8232	1	1	0.152376
	H26ΔdhfrΔ0699	aIF2α	dispensable	elongated	66.9345	1.97895	0.717647	0.0234622
	H26ΔdhfrΔ1333	eIF4A homolog		equal	30.5454	0.903088	1.01381	0.0776989
	H26ΔdhfrΔ1934	aIF2Bα		equal	34.564	1.0219	1.01957	0.136536
	H26ΔdhfrΔ2706	aIF2Bδ		equal	31.305	0.925549	1.06496	0.0695469
	H26ΔdhfrΔ1934Δ2706	aIF2Bα/δ		n.d.	n.d.	n.d.	n.d.	n.d.
	H26ΔdhfrΔB0284	aIF1		equal	38.5194	1.13884	0.911765	0.00805323
	H26ΔdhfrΔ0136	aIF1A	redundantly encoded but essential	equal	35.9179	1.06193	0.924169	0.0164637
	H26ΔdhfrΔA0637	aIF1A-2		equal	35.4699	1.04869	1.01765	0.102122
	H26ΔdhfrΔ1678	aIF2β		elongated	34.8941	1.03166	1.01957	0.136536
	H26ΔdhfrΔ2242	aIF2β-2		equal	37.9196	1.12111	1.06496	0.0695469
50°C glucose	H26Ddhfr		wildtype	-	7.58144	1	1	0.0272887
	H26ΔdhfrΔ0699	aIF2α	dispensable	equal	6.94162	0.915608	0.998104	0.00993822
	H26ΔdhfrΔ1333	eIF4A homolog		equal	6.79171	0.895835	1.00145	0.0177335
	H26ΔdhfrΔ1934	aIF2Bα		equal	6.74501	0.889675	0.996558	0.0369573
	H26ΔdhfrΔ2706	aIF2Bδ		equal	6.56394	0.86579	0.985183	0.0238267
	H26ΔdhfrΔ1934Δ2706	aIF2Bα/δ		n.d.	n.d.	n.d.	n.d.	n.d.
	H26ΔdhfrΔB0284	aIF1		equal	7.1249	0.939782	1.01103	0.00481296
	H26ΔdhfrΔ0136	aIF1A	redundantly encoded but essential	equal	7.22127	0.952494	0.796298	0.0131037
	H26ΔdhfrΔA0637	aIF1A-2		equal	6.7558	0.891097	0.984684	0.0290962
	H26ΔdhfrΔ1678	aIF2β		equal	7.55413	0.996398	0.959489	0.0244145
	H26ΔdhfrΔ2242	aIF2β-2		equal	6.58133	0.868085	0.912742	0.0220455
Xylose	H26Ddhfr		wildtype	-	7.56378	1	1	0.00541059
	H26ΔdhfrΔ1934Δ2706	aIF2Bα/δ	dispensable	shortened	8.00317	1.05809	1.1043	0.0115567
n.d. = not determined
n.a. = not available (no growth of the mutant)
bold print = phenotypes in all independant experiments (n=3)
equal = equal to the wild type
* = these values are not related to the wild type shown in this table but to a separate experiment
1 Only two evaluable experiments
