# Supplementary material for: A Comprehensive Analysis of the Importance of Translation Initiation Factors for Haloferax volcanii Applying Deletion and Conditional Depletion Mutants
Source: PLoS One. 2013 Nov 14;8(11):e77188. doi: 10.1371/journal.pone.0077188 (PMC3828320; doi:10.1371/journal.pone.0077188)
Supplement: Table S3 — Growth of all conditional depletion mutants of essential translation initiation factors of H. volcanii with (d) or without (nd) depletion. (XLS) [file pone.0077188.s008.xls]

## Sheet: growth of all depletion mutants
Table S3. Growth of all conditional depletion mutants of essential translation initiation factors of H. volcanii with (d) or without (nd) depletion.
condition	mutant	encoding factor		status	lag-phase	td [hours]	td (% of wild type)	td (% of non-depleted gene)	growth yield [% wild type]	(s.d. [%])	growth yield [% non-depleted gene]
glucose	H26Δdhfr	-	wildtype	depleted	-	9.912	1	1.02722	1	0.00464028	1.02581
	H26Δdhfr	-	essential	non-depleted	-	9.64938	1	-	1	0.00967858	-
	H26Δdhfr-depl_0117	aIF6		depleted	equal	10.0138	1.01027	1.01848	1.17982	0.0938964	1.117
	H26Δdhfr-depl_0117	aIF6		non-depleted	equal	9.83213	1.01894	-	1.0835	0.0353795	-
	H26Δdhfr-depl_1901	aIF2γ		depleted	equal	9.11754	0.919848	0.722109	1.17295	0.0198729	1.30321
	H26Δdhfr-depl_1901	aIF2γ		non-depleted	equal	12.6263	1.30851	-	0.923277	0.0180118	-
	H26Δdhfr-depl_1946	aIF1		depleted	equal	31.5894	3.18698	3.65276	0.675432	0.096118	0.825005
	H26Δdhfr-depl_1946	aIF1		non-depleted	equal	8.64809	0.896232	-	0.839831	0.0413931	-
	H26Δdhfr-depl_1963	aIF5B		depleted	equal	9.64938	0.973505	1.07465	0.97484	0.00967858	1.0019
	H26Δdhfr-depl_1963	aIF5B		non-depleted	equal	8.97911	0.930538	-	0.897951	0.0248377	-
	H26Δdhfr-depl_2300	aIF5A		depleted	equal	9.7766	0.98634	1.16402	0.666367	0.0298597	0.942298
	H26Δdhfr-depl_2300	aIF5A		non-depleted	equal	8.39899	0.870418	-	0.725424	0.0346773	-
pyruvate	H26Δdhfr	-	wildtype	depleted	-	7.01097	1	1.09925	1	0.0354644	0.995329
	H26Δdhfr	-	essential	non-depleted	-	6.37795	1	-	1	0.0428546	-
	H26Δdhfr-depl_0117	aIF6		depleted	equal	5.92547	0.845171	1.13229	1.11994	0.0331408	0.986361
	H26Δdhfr-depl_0117	aIF6		non-depleted	equal	5.23317	0.820509	-	1.13013	0.0185473	-
	H26Δdhfr-depl_1901	aIF2γ		depleted	equal	5.33834	0.761426	1.01954	1.09104	0.0205433	0.960903
	H26Δdhfr-depl_1901	aIF2γ		non-depleted	equal	5.23604	0.820959	-	1.13013	0.0232692	-
	H26Δdhfr-depl_1946	aIF1		depleted	equal	22.4659	3.20439	4.17726	0.80413	0.0491245	0.697834
	H26Δdhfr-depl_1946	aIF1		non-depleted	equal	5.37814	0.84324	-	1.14694	0.0303732	-
	H26Δdhfr-depl_1963	aIF5B		depleted	equal	5.33435	0.760857	1.03046	0.621439	0.0234323	0.97302
	H26Δdhfr-depl_1963	aIF5B		non-depleted	equal	5.17668	0.811653	-	0.589415	0.0118718	-
	H26Δdhfr-depl_2300	aIF5A		depleted	equal	6.97194	0.994433	1.37722	1.05143	0.0256268	0.884005
	H26Δdhfr-depl_2300	aIF5A		non-depleted	equal	5.06234	0.793725	-	1.18384	0.0100777	-
sucrose	H26Δdhfr	-	wildtype	depleted	-	5.65703	1	1.22302	1	0.0360208	1.0315
	H26Δdhfr	-	essential	non-depleted	-	4.62548	0.817651	-	1	0.0369074	-
	H26Δdhfr-depl_0117	aIF6		depleted	equal	7.46362	1.31935	1.15302	0.852047	0.0113745	0.903861
	H26Δdhfr-depl_0117	aIF6		non-depleted	equal	6.47311	1.14426	-	0.972369	0.0259353	-
	H26Δdhfr-depl_1901	aIF2γ		depleted	equal	4.86095	0.859276	0.96506	0.948269	0.0636991	0.969322
	H26Δdhfr-depl_1901	aIF2γ		non-depleted	equal	5.03694	0.890385	-	1.0091	0.0370853	1
	H26Δdhfr-depl_1946	aIF1		depleted	equal	14.3964	2.23253	2.75908	0.686064	0.0128443	0.72879
	H26Δdhfr-depl_1946	aIF1		non-depleted	equal	5.21784	0.831328	-	0.947667	0.028453	-
	H26Δdhfr-depl_1963	aIF5B		depleted	equal	4.97656	0.879711	1.00993	0.951494	0.0642373	0.99436
	H26Δdhfr-depl_1963	aIF5B		non-depleted	equal	4.92761	0.871059	-	0.987033	0.048802	-
	H26Δdhfr-depl_2300	aIF5A		depleted	equal	5.62656	0.994612	1.18887	0.924115	0.076699	0.946797
	H26Δdhfr-depl_2300	aIF5A		non-depleted	equal	4.73269	0.836602	-	1.00679	0.029658	-
glycerol	H26Δdhfr	-	wildtype	depleted	-	4.63925	1	0.907643	1	0.0487797	1.10872
	H26Δdhfr	-	essential	non-depleted	-	5.11132	1	-	1	0.0715129	-
	H26Δdhfr-depl_0117	aIF6		depleted	elongated	8.51244	1.83487	1.32105	0.455412	0.097949	0.598158
	H26Δdhfr-depl_0117	aIF6		non-depleted	elongated	6.44369	1.26067	-	0.844129	0.0551097	-
	H26Δdhfr-depl_1901	aIF2γ		depleted	equal	5.62793	1.21311	0.970494	0.703029	0.0720821	0.804557
	H26Δdhfr-depl_1901	aIF2γ		non-depleted	equal	5.79903	1.13455	-	0.968805	0.0854268	-
	H26Δdhfr-depl_1946	aIF1		depleted	equal	23.3362	5.03017	4.29182	0.592167	0.068012	0.778351
	H26Δdhfr-depl_1946	aIF1		non-depleted	equal	5.43737	1.06379	-	0.843507	0.101211	-
	H26Δdhfr-depl_1963	aIF5B		depleted	equal	5.11566	1.10269	0.930727	0.747336	0.0848752	0.915808
	H26Δdhfr-depl_1963	aIF5B		non-depleted	equal	5.49641	1.07534	-	0.904757	0.0610031	-
	H26Δdhfr-depl_2300	aIF5A		depleted	equal	5.7785	1.24557	1.06397	0.624322	0.154689	1.06796
	H26Δdhfr-depl_2300	aIF5A		non-depleted	equal	5.43108	1.06256	-	0.64815	0.0911522	-
CAS	H26Δdhfr	-	wildtype	depleted	-	6.77968	1	0.964089	1	0.0195398	1.00901
	H26Δdhfr	-	essential	non-depleted	-	7.03221	1	-	1	0.0256371	-
	H26Δdhfr-depl_0117	aIF6		depleted	equal	8.02587	1.18381	1.21904	1.10104	0.00884199	0.965513
	H26Δdhfr-depl_0117	aIF6		non-depleted	equal	6.58377	0.93623	-	1.15065	0.0183779	-
	H26Δdhfr-depl_1901	aIF2γ		depleted	equal	6.87704	1.01436	0.956404	1.24148	0.0129632	1.014
	H26Δdhfr-depl_1901	aIF2γ		non-depleted	equal	7.19052	1.02251	-	1.23538	0.000682536	-
	H26Δdhfr-depl_1946	aIF1		depleted	equal	14.0212	1.79791	1.7048	0.532803	0.134184	0.633293
	H26Δdhfr-depl_1946	aIF1		non-depleted	equal	8.2245	0.783021	-	0.846191	0.0513923	-
	H26Δdhfr-depl_1963	aIF5B		depleted	equal	6.91788	1.02039	1.08441	1.23695	0.018933	0.978701
	H26Δdhfr-depl_1963	aIF5B		non-depleted	equal	6.3794	0.907168	-	1.27526	0.0264849	-
	H26Δdhfr-depl_2300	aIF5A		depleted	equal	5.39344	0.795531	1.03521	1.13216	0.0355856	1.1051
	H26Δdhfr-depl_2300	aIF5A		non-depleted	equal	5.21	0.740877	-	1.03372	0.0340299	-
CAS 4M NaCl	H26Δdhfr	-	wildtype	depleted	-	10.4691	1	1.04944	1	0.0472156	1.05384
	H26Δdhfr	-	essential	non-depleted	-	9.9759	1	-	1	0.0559632	-
	H26Δdhfr-depl_0117	aIF6		depleted	equal	10.3305	0.986761	1.20186	1.12489	0.0479952	0.996626
	H26Δdhfr-depl_0117	aIF6		non-depleted	equal	8.59546	0.861623	-	1.18946	0.000216425	-
	H26Δdhfr-depl_1901	aIF2γ		depleted	equal	10.7839	1.03006	1.0916	0.9304	0.055308	0.869227
	H26Δdhfr-depl_1901	aIF2γ		non-depleted	equal	9.87894	0.990281	-	1.12801	0.0439068	-
	H26Δdhfr-depl_1946	aIF1		depleted	equal	21.0133	2.00717	1.49409	0.95568	0.00704368	0.87188
	H26Δdhfr-depl_1946	aIF1		non-depleted	equal	14.0643	1.40983	-	1.15513	0.07359	-
	H26Δdhfr-depl_1963	aIF5B		depleted	equal	9.36241	0.894285	0.860519	0.984839	0.107136	0.877647
	H26Δdhfr-depl_1963	aIF5B		non-depleted	equal	10.88	1.09062	-	1.18255	0.171345	-
	H26Δdhfr-depl_2300	aIF5A		depleted	equal	10.7517	1.02699	1.03531	1.20944	0.0183054	0.9477
	H26Δdhfr-depl_2300	aIF5A		non-depleted	equal	10.3849	1.041	-	1.34489	0.116396	-
n.d. = not determined
n.a. = not available (no growth of the mutant)
bold print = phenotypes
equal = equal to the wild type
* = these values are not related to the wild type shown in this table but to a separate experiment
